# Supplementary material for: Regenerative Potential of Extracellular Vesicles on Intervertebral Disc Degeneration: What is the EV‐idence?
Source: JOR Spine. 2025 Dec 25;8(4):e70149. doi: 10.1002/jsp2.70149 (PMC12740142; doi:10.1002/jsp2.70149)
Supplement: Supplementary file 1 — Data S1: Supporting Information 1 [file JSP2-8-e70149-s002.xlsx]

## Sheet: Sheet1
PMID	First Author	Journal	Publication Year	ECM	Proliferation	Oxidative stress	Migration	Differentiation	Apoptosis /Pcyroptosis/Ferroptosis	Inflammation/Immune response	ER stress	Angiogenesis	Autophagy	Senescence	Pain
27572543	Bach FC	Eur Cell Mater	2016	x	x
28460630	Moen A	J Transl Med	2017												x
28486958	Lu K	Stem Cell Res Ther	2017	x			x	x
28805297	Cheng X	J Cell Mol Med	2018	x					x
29179481	Bach F	Oncotarget	2017	x
30187277	Qi L	J Bone Miner Metab	2019	x					x
30380806	Bari E	Cells	2018			x
30892812	Yuan FL	J Cell Mol Med	2019			x		x
31249601	Lan WR	Stem Cells Int	2019				x	x
31281533	Liao Z	Theranostics	2019						x		x
31351174	Xia C	Free Radic Biol Med	2019							x
32436493	Li M	Med Sci Monit	2020	x
32464126	Zhu G	Exp Cell Res	2020						x
32620067	Yuan Q	Stem Cells Dev	2020	x					x	x
32635856	Zhu L	Cell Cycle	2020						x	x
32727623	Hingert D	Stem Cell Res Ther	2020	x	x				x
32771218	Li ZQ	Am J Med Sci	2020							x
32828826	Hu SQ	Exp Cell Res	2020										x
32858458	Song J	Mol Ther Nucleic Acids	2020	x					x
32860495	Zhang J	J Cell Mol Med	2020							x
33038032	Zhang QC	J Orthop Res	2021	x						x			x
33217442	Sun Z	Life Sci	2021				x					x
33230460	Xie L	Mol Ther Nucleic Acids	2020						x
33294295	Sun Z	Mol Ther Nucleic Acids	2020									x
33314719	Chen CC	Orthop Surg	2021		x									x
33459443	Luo L	Stem Cells	2021						x				x
33465243	Tang S	Eur Cell Mater	2021	x				x		x
33488928	Xiang H	Oxid Med Cell Longev	2020								x
33499725	Wen T	Cell Cycle	2021	x					x					x
33748142	Luo L	Front Cell Dev Biol	2021				x
33984637	Liao Z	Biomaterials	2021										x
33985571	Sun Y	Stem Cell Res Ther	2021											x
34136064	Guo Z	Oxid Med Cell Longev	2021	x	x
34229586	Xu J	Cell Cycle	2021			x
34252537	Zhang Q	Cell Signal	2021					x
34377430	Cui S	J Tissue Eng	2021	x	x
34412584	Yuan X	Mol Med	2021							x
34434488	Sun Y	Oxid Med Cell Longev	2021	x						x				x
34476937	Liao Z	ACS Nano	2021							x
34488795	Xing H	J Nanobiotechnology	2021							x
34707712	Zhang Z	Exp Ther Med	2021	x			x			x
34733401	Hu Y	Oxid Med Cell Longev	2021		x			x
34733928	Zhang QC	Ann Transl Med	2021						x	x
34777000	Wang H	Front Physiol	2021	x	x				x
34879291	Zhou ZM	Acta Biomater	2022	x	x
35111808	Zhuang Y	Front Mol Biosci	2022		x		x		x
35121152	González-Cubero E	Spine J	2022							x
35127996	Sun Z	Regen Ther	2022		x					x
35231441	Chen D	Exp Cell Res	2022	x					x				x
35359595	Feng X	Front Mol Biosci	2022	x					x	x
35386360	Luo L	Bioact Mater	2021										x	x
35753124	Qian J	Int Immunopharmacol	2022						x	x
35762224	Hu SQ	Cell Biol Int	2022										x
35814268	Yu X	Oxid Med Cell Longev	2022	x	x
35847582	Yu XJ	Oxid Med Cell Longev	2022	x					x
35855812	Xiao Q	Stem Cells Int	2022						x	x
35984761	Hu B	Shock	2022						x	x
36040157	DiStefano TJ	Cartilage	2022		x		x			x
36041665	Hao Y	Osteoarthritis Cartilage	2022	x					x	x			x
36123708	Liao Z	J Nanobiotechnology	2022	x	x
36311041	Wang B	Stem Cells Int	2022	x	x				x
36334792	Li W	Exp Cell Res	2022				x		x
36536658	Dai Z	Mater Today Bio	2022			x
36730125	Tong B	ACS Nano	2023							x
36731695	Guan M	Int J Biol Macromol	2023	x										x
36967623	Yang B	Folia Morphol (Warsz)	2023							x			x
37108824	Yu Y	Int J Mol Sci	2023			x				x
37139781	Ekram S	Cartilage	2023		x	x	x
37165721	Peng Y	Small	2023		x									x
37206570	Chen XW	Exp Ther Med	2023	x
37432866	Liu C	ACS Nano	2023
37528254	Xu G	Stem Cell Rev Rep	2023	x		x			x	x				x
37587825	Chen F	Curr Mol Med	2023		x				x	x
37667246	Zhao X	J Nanobiotechnology	2023							x
37870186	Hu H	Adv Sci (Weinh)	2023	x						x
37872583	Yang L	J Orthop Surg Res	2023		x					x				x
37964606	Duan Y	Acta Biochim Biophys Sin (Shanghai)	2023						x	x
38023721	Liu Y	Bioeng Transl Med	2023	x						x
38037469	Liao Z	Clin Transl Med	2023	x					x
38222813	Tilotta V	JOR Spine	2023	x						x
38362337	Chen X	Regen Ther	2024	x
38373669	Tao X	Cell Signal	2024	x					x	x
38416190	Ambrosio L	Eur Spine J	2024	x	x									x	x
38449582	Aydemir E	J Neurol Surg B Skull Base	2023
38515611	Hu S	Bioact Mater	2024	x	x		x
38583365	Tang SN	Biomaterials	2024	x											x
38593507	Ma S	Int Immunopharmacol	2024	x										x
38790015	Lin Z	J Nanobiotechnology	2024	x		x			x
38816771	Fan C	J Nanobiotechnology	2024	x						x				x
38841339	Jia S	J Orthop Translat	2024	x		x
38952714	Zhang K	Biomater Res	2024	x			x		x
38973294	Jin Y	Adv Sci (Weinh)	2024	x			x						x
38982049	Zhang W	Nat Commun	2024											x
38997667	Qian G	BMC Musculoskelet Disord	2024	x					x
39060654	Peng S	Tissue Eng Regen Med	2024			x			x	x
39079050	Yu XJ	ACS Biomater Sci Eng	2024			x			x
39085827	Shi P	J Nanobiotechnology	2024	x										x
39149595	Zhao R	Bioact Mater	2024	x		x
39212824	Su KK	Stem Cell Rev Rep	2024	x						x
39358812	Wang L	Spine (Phila Pa 1976)	2025						x				x
39507593	Li L	JOR Spine	2024
39550843	Li Q	Int Immunopharmacol	2024	x						x
39555665	Zhan J	Adv Healthc Mater	2025	x		x				x				x
39881783	van Maanen JC	JOR Spine	2025	x						x
39898539	Li Q	Mol Pharm	2025	x					x	x
39949490	Martinez-Zalbidea I	Cell Mol Bioeng	2025							x
39983927	Chen J	J Control Release	2025							x			x
39986487	Chen C	Free Radic Biol Med	2025	x		x			x
39990291	Zhang S	Int J Nanomedicine	2025											x
40027872	Zhao R	Int J Nanomedicine	2025	x					x
40052562	Zhang H	Mol Med Rep	2025						x	x				x
40075068	Ma W	Bone Res	2025	x	x									x	x
40092079	Li C	Am J Transl Res	2025	x				x
40118349	Bian Z	Free Radic Biol Med	2025			x								x
40169595	Wang W	Nat Commun	2025	x		x			x	x
40177564	Chen X	Acta Pharm Sin B	2025	x		x								x
40206196	Zhao Y	Bioact Mater	2025	x						x				x
40213661	Li Y	Theranostics	2025	x
40213695	Tian Z	Front Pharmacol	2025	x			x
40316061	Gao X	Free Radic Biol Med	2025			x
40384172	Zhao K	Adv Healthc Mater	2025	x						x
40440285	Samanta A	PLoS One	2025			x				x
40476182	Dong Z	Stem Cells Int	2025	x							x
40600527	Zhang W	Curr Mol Med	2025	x
40619582	Xiang Q	Adv Sci (Weinh)	2025							x				x
40620323	Zhao X	Regen Biomater	2025	x										x
40774008	Feng J	Phytomedicine	2025	x	x	x		x	x
40831373	Shi P	J Extracell Vesicles	2025						x					x
40842947	Tilotta V	JOR Spine	2025	x	x	x				x
